# Supplementary material for: In Situ-Forming Gels Loaded with Stimuli-Responsive Gated Mesoporous Silica Nanoparticles for Local Sustained Drug Delivery
Source: Pharmaceutics. 2023 Mar 26;15(4):1071. doi: 10.3390/pharmaceutics15041071 (PMC10144720; doi:10.3390/pharmaceutics15041071)
Supplement: Supplementary file 1 [file pharmaceutics-15-01071-s001.zip]

Archive with 1 entries (1 files):
- pharmaceutics-2216349-supplementary.pdf
